# Supplementary material for: Strong Secrecy on a Class of Degraded Broadcast Channels Using Polar Codes
Source: Entropy (Basel). 2018 Jun 15;20(6):467. doi: 10.3390/e20060467 (PMC7512986; doi:10.3390/e20060467)
Supplement: Supplementary file 1 [file entropy-20-00467-s001.zip]

Archive with 147 entries (130 files):
- Matlab/
- Matlab/Model1_DBC-NLD-LS/
- Matlab/Model1_DBC-NLD-LS/functions/
- Matlab/Model1_DBC-NLD-LS/functions/bh.m
- __MACOSX/
- __MACOSX/Matlab/
- __MACOSX/Matlab/Model1_DBC-NLD-LS/
- __MACOSX/Matlab/Model1_DBC-NLD-LS/functions/
- __MACOSX/Matlab/Model1_DBC-NLD-LS/functions/._bh.m
- Matlab/Model1_DBC-NLD-LS/functions/define_sets_new_log.m
- __MACOSX/Matlab/Model1_DBC-NLD-LS/functions/._define_sets_new_log.m
- Matlab/Model1_DBC-NLD-LS/functions/fun1ev.m
- __MACOSX/Matlab/Model1_DBC-NLD-LS/functions/._fun1ev.m
- Matlab/Model1_DBC-NLD-LS/functions/init_channels.m
- __MACOSX/Matlab/Model1_DBC-NLD-LS/functions/._init_channels.m
- Matlab/Model1_DBC-NLD-LS/functions/logdomain_diff.m
- __MACOSX/Matlab/Model1_DBC-NLD-LS/functions/._logdomain_diff.m
- Matlab/Model1_DBC-NLD-LS/functions/logdomain_sum.m
- __MACOSX/Matlab/Model1_DBC-NLD-LS/functions/._logdomain_sum.m
- Matlab/Model1_DBC-NLD-LS/functions/pcc.m
- __MACOSX/Matlab/Model1_DBC-NLD-LS/functions/._pcc.m
- Matlab/Model1_DBC-NLD-LS/functions/polar_code_construction_log.m
- __MACOSX/Matlab/Model1_DBC-NLD-LS/functions/._polar_code_construction_log.m
- __MACOSX/Matlab/Model1_DBC-NLD-LS/._functions
- Matlab/Model1_DBC-NLD-LS/PolarCodeConstructionAndEvaluation.m
- __MACOSX/Matlab/Model1_DBC-NLD-LS/._PolarCodeConstructionAndEvaluation.m
- Matlab/Model1_DBC-NLD-LS/Simulated/
- Matlab/Model1_DBC-NLD-LS/Simulated/M1_PercentRate_70_betaS(percent)_30_betaR(percent)_16_from_8_to_22.mat
- __MACOSX/Matlab/Model1_DBC-NLD-LS/Simulated/
- __MACOSX/Matlab/Model1_DBC-NLD-LS/Simulated/._M1_PercentRate_70_betaS(percent)_30_betaR(percent)_16_from_8_to_22.mat
- Matlab/Model1_DBC-NLD-LS/Simulated/M1_PercentRate_80_betaS(percent)_30_betaR(percent)_16_from_8_to_22.mat
- __MACOSX/Matlab/Model1_DBC-NLD-LS/Simulated/._M1_PercentRate_80_betaS(percent)_30_betaR(percent)_16_from_8_to_22.mat
- Matlab/Model1_DBC-NLD-LS/Simulated/M1_PercentRate_90_betaS(percent)_10_betaR(percent)_16_from_8_to_22.mat
- __MACOSX/Matlab/Model1_DBC-NLD-LS/Simulated/._M1_PercentRate_90_betaS(percent)_10_betaR(percent)_16_from_8_to_22.mat
- Matlab/Model1_DBC-NLD-LS/Simulated/M1_PercentRate_90_betaS(percent)_20_betaR(percent)_16_from_8_to_22.mat
- __MACOSX/Matlab/Model1_DBC-NLD-LS/Simulated/._M1_PercentRate_90_betaS(percent)_20_betaR(percent)_16_from_8_to_22.mat
- Matlab/Model1_DBC-NLD-LS/Simulated/M1_PercentRate_90_betaS(percent)_30_betaR(percent)_16_from_8_to_22.mat
- __MACOSX/Matlab/Model1_DBC-NLD-LS/Simulated/._M1_PercentRate_90_betaS(percent)_30_betaR(percent)_16_from_8_to_22.mat
- Matlab/Model1_DBC-NLD-LS/Simulated/M1_PercentRate_90_betaS(percent)_30_betaR(percent)_26_from_8_to_22.mat
- __MACOSX/Matlab/Model1_DBC-NLD-LS/Simulated/._M1_PercentRate_90_betaS(percent)_30_betaR(percent)_26_from_8_to_22.mat
- Matlab/Model1_DBC-NLD-LS/Simulated/M1_PercentRate_90_betaS(percent)_30_betaR(percent)_36_from_8_to_22.mat
- __MACOSX/Matlab/Model1_DBC-NLD-LS/Simulated/._M1_PercentRate_90_betaS(percent)_30_betaR(percent)_36_from_8_to_22.mat
- Matlab/Model1_DBC-NLD-LS/Simulated/M1_PercentRate_90_betaS(percent)_30_betaR(percent)_8_from_8_to_22.mat
- __MACOSX/Matlab/Model1_DBC-NLD-LS/Simulated/._M1_PercentRate_90_betaS(percent)_30_betaR(percent)_8_from_8_to_22.mat
- Matlab/Model1_DBC-NLD-LS/Simulated/M1_PercentRate_94_betaS(percent)_30_betaR(percent)_16_from_8_to_22.mat
- __MACOSX/Matlab/Model1_DBC-NLD-LS/Simulated/._M1_PercentRate_94_betaS(percent)_30_betaR(percent)_16_from_8_to_22.mat
- __MACOSX/Matlab/Model1_DBC-NLD-LS/._Simulated
- __MACOSX/Matlab/._Model1_DBC-NLD-LS
- Matlab/Model2_DBC-LD-NLS/
- Matlab/Model2_DBC-LD-NLS/EstimateEntropyTerms.m
- __MACOSX/Matlab/Model2_DBC-LD-NLS/
- __MACOSX/Matlab/Model2_DBC-LD-NLS/._EstimateEntropyTerms.m
- Matlab/Model2_DBC-LD-NLS/functions/
- Matlab/Model2_DBC-LD-NLS/functions/bh.m
- __MACOSX/Matlab/Model2_DBC-LD-NLS/functions/
- __MACOSX/Matlab/Model2_DBC-LD-NLS/functions/._bh.m
- Matlab/Model2_DBC-LD-NLS/functions/bitreversed_slow.m
- __MACOSX/Matlab/Model2_DBC-LD-NLS/functions/._bitreversed_slow.m
- Matlab/Model2_DBC-LD-NLS/functions/define_sets_new_log.m
- __MACOSX/Matlab/Model2_DBC-LD-NLS/functions/._define_sets_new_log.m
- Matlab/Model2_DBC-LD-NLS/functions/entrop.m
- __MACOSX/Matlab/Model2_DBC-LD-NLS/functions/._entrop.m
- Matlab/Model2_DBC-LD-NLS/functions/fun1.m
- __MACOSX/Matlab/Model2_DBC-LD-NLS/functions/._fun1.m
- Matlab/Model2_DBC-LD-NLS/functions/fun1ev.m
- __MACOSX/Matlab/Model2_DBC-LD-NLS/functions/._fun1ev.m
- Matlab/Model2_DBC-LD-NLS/functions/init_channels.m
- __MACOSX/Matlab/Model2_DBC-LD-NLS/functions/._init_channels.m
- Matlab/Model2_DBC-LD-NLS/functions/initPolC.m
- __MACOSX/Matlab/Model2_DBC-LD-NLS/functions/._initPolC.m
- Matlab/Model2_DBC-LD-NLS/functions/logdomain_diff.m
- __MACOSX/Matlab/Model2_DBC-LD-NLS/functions/._logdomain_diff.m
- Matlab/Model2_DBC-LD-NLS/functions/logdomain_sum.m
- __MACOSX/Matlab/Model2_DBC-LD-NLS/functions/._logdomain_sum.m
- Matlab/Model2_DBC-LD-NLS/functions/lowerconv.m
- __MACOSX/Matlab/Model2_DBC-LD-NLS/functions/._lowerconv.m
- Matlab/Model2_DBC-LD-NLS/functions/lowerconv_BEC0.m
- __MACOSX/Matlab/Model2_DBC-LD-NLS/functions/._lowerconv_BEC0.m
- Matlab/Model2_DBC-LD-NLS/functions/lowerconv_BEC1.m
- __MACOSX/Matlab/Model2_DBC-LD-NLS/functions/._lowerconv_BEC1.m
- Matlab/Model2_DBC-LD-NLS/functions/OutputOfChannel.m
- __MACOSX/Matlab/Model2_DBC-LD-NLS/functions/._OutputOfChannel.m
- Matlab/Model2_DBC-LD-NLS/functions/pdecode_BEC.m
- __MACOSX/Matlab/Model2_DBC-LD-NLS/functions/._pdecode_BEC.m
- Matlab/Model2_DBC-LD-NLS/functions/pdecode_LLRs.m
- __MACOSX/Matlab/Model2_DBC-LD-NLS/functions/._pdecode_LLRs.m
- Matlab/Model2_DBC-LD-NLS/functions/pencode.m
- __MACOSX/Matlab/Model2_DBC-LD-NLS/functions/._pencode.m
- Matlab/Model2_DBC-LD-NLS/functions/pencode_SC.m
- __MACOSX/Matlab/Model2_DBC-LD-NLS/functions/._pencode_SC.m
- Matlab/Model2_DBC-LD-NLS/functions/pencoder_LLR_SC.m
- __MACOSX/Matlab/Model2_DBC-LD-NLS/functions/._pencoder_LLR_SC.m
- Matlab/Model2_DBC-LD-NLS/functions/poldecode.m
- __MACOSX/Matlab/Model2_DBC-LD-NLS/functions/._poldecode.m
- Matlab/Model2_DBC-LD-NLS/functions/poldecode2.m
- __MACOSX/Matlab/Model2_DBC-LD-NLS/functions/._poldecode2.m
- Matlab/Model2_DBC-LD-NLS/functions/poldecode_LLRs.m
- __MACOSX/Matlab/Model2_DBC-LD-NLS/functions/._poldecode_LLRs.m
- Matlab/Model2_DBC-LD-NLS/functions/totalvariationL.m
- __MACOSX/Matlab/Model2_DBC-LD-NLS/functions/._totalvariationL.m
- Matlab/Model2_DBC-LD-NLS/functions/updateBITS.m
- __MACOSX/Matlab/Model2_DBC-LD-NLS/functions/._updateBITS.m
- Matlab/Model2_DBC-LD-NLS/functions/updateLLR.m
- __MACOSX/Matlab/Model2_DBC-LD-NLS/functions/._updateLLR.m
- Matlab/Model2_DBC-LD-NLS/functions/updateLLR_BEC.m
- __MACOSX/Matlab/Model2_DBC-LD-NLS/functions/._updateLLR_BEC.m
- Matlab/Model2_DBC-LD-NLS/functions/upperconv.m
- __MACOSX/Matlab/Model2_DBC-LD-NLS/functions/._upperconv.m
- Matlab/Model2_DBC-LD-NLS/functions/upperconv_BEC.m
- __MACOSX/Matlab/Model2_DBC-LD-NLS/functions/._upperconv_BEC.m
- __MACOSX/Matlab/Model2_DBC-LD-NLS/._functions
- Matlab/Model2_DBC-LD-NLS/PolarConstructionAndEvaluation.m
- __MACOSX/Matlab/Model2_DBC-LD-NLS/._PolarConstructionAndEvaluation.m
- Matlab/Model2_DBC-LD-NLS/Simulated_PCC/
- Matlab/Model2_DBC-LD-NLS/Simulated_PCC/PCC_M2_logn_10.mat
- __MACOSX/Matlab/Model2_DBC-LD-NLS/Simulated_PCC/
- __MACOSX/Matlab/Model2_DBC-LD-NLS/Simulated_PCC/._PCC_M2_logn_10.mat
- Matlab/Model2_DBC-LD-NLS/Simulated_PCC/PCC_M2_logn_11.mat
- __MACOSX/Matlab/Model2_DBC-LD-NLS/Simulated_PCC/._PCC_M2_logn_11.mat
- Matlab/Model2_DBC-LD-NLS/Simulated_PCC/PCC_M2_logn_12.mat
- __MACOSX/Matlab/Model2_DBC-LD-NLS/Simulated_PCC/._PCC_M2_logn_12.mat
- Matlab/Model2_DBC-LD-NLS/Simulated_PCC/PCC_M2_logn_13.mat
- __MACOSX/Matlab/Model2_DBC-LD-NLS/Simulated_PCC/._PCC_M2_logn_13.mat
- Matlab/Model2_DBC-LD-NLS/Simulated_PCC/PCC_M2_logn_14.mat
- __MACOSX/Matlab/Model2_DBC-LD-NLS/Simulated_PCC/._PCC_M2_logn_14.mat
- Matlab/Model2_DBC-LD-NLS/Simulated_PCC/PCC_M2_logn_15.mat
- __MACOSX/Matlab/Model2_DBC-LD-NLS/Simulated_PCC/._PCC_M2_logn_15.mat
- Matlab/Model2_DBC-LD-NLS/Simulated_PCC/PCC_M2_logn_16.mat
- __MACOSX/Matlab/Model2_DBC-LD-NLS/Simulated_PCC/._PCC_M2_logn_16.mat
- Matlab/Model2_DBC-LD-NLS/Simulated_PCC/PCC_M2_logn_7.mat
- __MACOSX/Matlab/Model2_DBC-LD-NLS/Simulated_PCC/._PCC_M2_logn_7.mat
- Matlab/Model2_DBC-LD-NLS/Simulated_PCC/PCC_M2_logn_8.mat
- __MACOSX/Matlab/Model2_DBC-LD-NLS/Simulated_PCC/._PCC_M2_logn_8.mat
- Matlab/Model2_DBC-LD-NLS/Simulated_PCC/PCC_M2_logn_9.mat
- __MACOSX/Matlab/Model2_DBC-LD-NLS/Simulated_PCC/._PCC_M2_logn_9.mat
- __MACOSX/Matlab/Model2_DBC-LD-NLS/._Simulated_PCC
- Matlab/Model2_DBC-LD-NLS/Simulated_Results/
- Matlab/Model2_DBC-LD-NLS/Simulated_Results/M2_PercentRate_70_betaS_1(percent)_30_betaR_1(percent)_24_betaS_2(percent)_36_betaR_2(percent)_24_betaH_2(percent)_36_betaL_2(percent)_36_from_7_to_16.mat
- __MACOSX/Matlab/Model2_DBC-LD-NLS/Simulated_Results/
- __MACOSX/Matlab/Model2_DBC-LD-NLS/Simulated_Results/._M2_PercentRate_70_betaS_1(percent)_30_betaR_1(percent)_24_betaS_2(percent)_36_betaR_2(percent)_24_betaH_2(percent)_36_betaL_2(percent)_36_from_7_to_16.mat
- Matlab/Model2_DBC-LD-NLS/Simulated_Results/M2_PercentRate_80_betaS_1(percent)_30_betaR_1(percent)_24_betaS_2(percent)_36_betaR_2(percent)_24_betaH_2(percent)_36_betaL_2(percent)_36_from_7_to_16.mat
- __MACOSX/Matlab/Model2_DBC-LD-NLS/Simulated_Results/._M2_PercentRate_80_betaS_1(percent)_30_betaR_1(percent)_24_betaS_2(percent)_36_betaR_2(percent)_24_betaH_2(percent)_36_betaL_2(percent)_36_from_7_to_16.mat
- Matlab/Model2_DBC-LD-NLS/Simulated_Results/M2_PercentRate_90_betaS_1(percent)_30_betaR_1(percent)_24_betaS_2(percent)_36_betaR_2(percent)_24_betaH_2(percent)_36_betaL_2(percent)_36_from_7_to_16.mat
- __MACOSX/Matlab/Model2_DBC-LD-NLS/Simulated_Results/._M2_PercentRate_90_betaS_1(percent)_30_betaR_1(percent)_24_betaS_2(percent)_36_betaR_2(percent)_24_betaH_2(percent)_36_betaL_2(percent)_36_from_7_to_16.mat
- __MACOSX/Matlab/Model2_DBC-LD-NLS/._Simulated_Results
- __MACOSX/Matlab/._Model2_DBC-LD-NLS
- __MACOSX/._Matlab
