# Supplementary material for: Strong Secrecy on a Class of Degraded Broadcast Channels Using Polar Codes
Source: Entropy (Basel). 2018 Jun 15;20(6):467. doi: 10.3390/e20060467 (PMC7512986; doi:10.3390/e20060467)
Supplement: Supplementary file 1 [file entropy-20-00467-s001.zip › Matlab/Model1_DBC-NLD-LS/functions/bh.m]

function h = bh(p)

h = -p .* log2(p) - (1-p).*log2(1-p);
h(isnan(h)) = 0;
