# Supplementary material for: Strong Secrecy on a Class of Degraded Broadcast Channels Using Polar Codes
Source: Entropy (Basel). 2018 Jun 15;20(6):467. doi: 10.3390/e20060467 (PMC7512986; doi:10.3390/e20060467)
Supplement: Supplementary file 1 [file entropy-20-00467-s001.zip › Matlab/Model1_DBC-NLD-LS/functions/logdomain_diff.m]

function z=logdomain_diff(x,y)
% 
% Usage:
%       z=logdomain_sum(x,y)
% 
%   Perform difference of two real-numbers in logarithmic domain. The given two
%   numbers should already be in logarithmic domain. The natural logarithm
%   is used.
%       No argument check is performed to see if  x > y
%               x MUST be greater than y, and is assumed.
%
z = x + log1p(-exp(y-x));  % log(1 - exp(y-x)); efficient replacement
end
