# Supplementary material for: Strong Secrecy on a Class of Degraded Broadcast Channels Using Polar Codes
Source: Entropy (Basel). 2018 Jun 15;20(6):467. doi: 10.3390/e20060467 (PMC7512986; doi:10.3390/e20060467)
Supplement: Supplementary file 1 [file entropy-20-00467-s001.zip › Matlab/Model1_DBC-NLD-LS/functions/polar_code_construction_log.m]

function [ChOut] = polar_code_construction_log(ch,cellCh,n)

nch = length(ch);

ChannelOutput = cell(1,nch);
for ind = 1:nch,
   ChannelOutput{ind} = cellCh{ind};
   Zbr = pcc(n,'BEC',ch{ind}); % "Polar Codes for Matlab" (Vangala et al)
   ChannelOutput{ind}.Polarization.Z = Zbr;
end

ChOut = ChannelOutput;
    
    

        
