# Supplementary material for: Strong Secrecy on a Class of Degraded Broadcast Channels Using Polar Codes
Source: Entropy (Basel). 2018 Jun 15;20(6):467. doi: 10.3390/e20060467 (PMC7512986; doi:10.3390/e20060467)
Supplement: Supplementary file 1 [file entropy-20-00467-s001.zip › Matlab/Model2_DBC-LD-NLS/functions/define_sets_new_log.m]

function [I1,C1,F1,I2,C2,F2,T2,ISM1,ISM2] =define_sets_new_log(ChannelOutput,sI1,sI2,dH2,dL2,dS1,dS2,dR1,dR2)

n = length(ChannelOutput{2}.Polarization.Z);

%%%  SETS LAYER 1: %%%%
ch_xy1_Z = ChannelOutput{2}.Polarization.Z;
[ch_xy1_Zsort,b] = sort(ch_xy1_Z);
L_XY1 = b(1:find(ch_xy1_Zsort <= dS1,1,'last'));
if length(L_XY1)<(sI1),
    error('Rate of message 1 cannot be achieved.')
end

ch_xz2_Z_LXY1 = ChannelOutput{3}.Polarization.Z(L_XY1);
[~,b1] = sort(ch_xz2_Z_LXY1,'descend');
I1 = L_XY1(b1(1:sI1));


C1 = setdiff(L_XY1,I1);
F1 = setdiff(1:1:n,L_XY1)';

ISM1 = intersect(union(I1,C1),find(ChannelOutput{2}.Polarization.Z>dR1));

%%%  SETS LAYER 2: %%%%
Hset = find(ChannelOutput{8}.Polarization.Z >= logdomain_diff(log(1),dH2));
Lset = find(ChannelOutput{8}.Polarization.Z < dL2);
ch_xy2_Z = ChannelOutput{5}.Polarization.Z;
[ch_xy2_Zsort,b2] = sort(ch_xy2_Z);
L_XUY2_aux = b2(1:find(ch_xy2_Zsort <= logdomain_diff(log(1),dS2),1,'last'));
if length(Hset)<(L_XUY2_aux),
    error('Rate of message 2 cannot be achieved.')
end

L_XUY2 = intersect(L_XUY2_aux,Hset);
if length(L_XUY2)<(sI2),
    error('Rate of message 2 cannot be achieved.')
end
ch_xuz2_Z_LXUY2 = ChannelOutput{6}.Polarization.Z(L_XUY2);
[~,b3] = sort(ch_xuz2_Z_LXUY2,'descend');
I2 = L_XUY2(b3(1:sI2));

T2set = setdiff(1:1:n,Hset)';
T2=[];
T2.L = Lset;
T2.NP = setdiff(1:1:n,union(Hset,Lset));
C2 = setdiff(L_XUY2,I2);
F2 = setdiff(Hset,L_XUY2);

ISM2 = intersect(union(union(I2,C2),T2set),find(ChannelOutput{5}.Polarization.Z>dR2));


end
