# Supplementary material for: Strong Secrecy on a Class of Degraded Broadcast Channels Using Polar Codes
Source: Entropy (Basel). 2018 Jun 15;20(6):467. doi: 10.3390/e20060467 (PMC7512986; doi:10.3390/e20060467)
Supplement: Supplementary file 1 [file entropy-20-00467-s001.zip › Matlab/Model2_DBC-LD-NLS/functions/lowerconv.m]

function llr = lowerconv(upperdecision, upperllr, lowerllr)
% 
%   USAGE:
%       llr = lowerconv(upperdecision, upperllr, lowellr)
% 
%    The likelihood transformation of second kind
%
% *****PERFORMS IN LOG DOMAIN****
% llr = lowerllr * upperllr  -- if uppperdecision == 0
% llr = lowerllr / upperllr  -- if uppperdecision == 1
%

if upperdecision==0
    llr = lowerllr + upperllr;
else
    llr = lowerllr - upperllr;
end

end
