# Supplementary material for: Strong Secrecy on a Class of Degraded Broadcast Channels Using Polar Codes
Source: Entropy (Basel). 2018 Jun 15;20(6):467. doi: 10.3390/e20060467 (PMC7512986; doi:10.3390/e20060467)
Supplement: Supplementary file 1 [file entropy-20-00467-s001.zip › Matlab/Model2_DBC-LD-NLS/functions/lowerconv_BEC0.m]

function llr_out=lowerconv_BEC0(llr_upper,llr_lower)
%
% llr = llr1*llr2 for BEC, where all three
% llr1,llr2,llr will be a part of a 3-size alphabet.
%    ---- we denote the three alphabets with "0,1,anything" where anything
%    other than 0/1 represents an erasure. But when we output, we choose
%    "2" to represent an erasure, as a standard.
% 
% The operator tabulated:
%                0  1  e
%             -----------
%           0| [ 0  e  0;
%           1|   e  1  1;
%           e|   0  1  e ]
%

if llr_upper==0

    if llr_lower==0
        llr_out=0;
    elseif llr_lower==1
        llr_out=2;
    else
        llr_out=0;
    end
       
elseif llr_upper==1
    
    if llr_lower==0
        llr_out=2;
    elseif llr_lower==1
        llr_out=1;
    else
        llr_out=1;
    end

else %erasure

    if llr_lower==0
        llr_out=0;
    elseif llr_lower==1
        llr_out=1;
    else
        llr_out=2;
    end

end

end
