# Supplementary material for: Strong Secrecy on a Class of Degraded Broadcast Channels Using Polar Codes
Source: Entropy (Basel). 2018 Jun 15;20(6):467. doi: 10.3390/e20060467 (PMC7512986; doi:10.3390/e20060467)
Supplement: Supplementary file 1 [file entropy-20-00467-s001.zip › Matlab/Model2_DBC-LD-NLS/functions/upperconv.m]

function llr=upperconv(llr1,llr2)
% 
%       USAGE:
%           llr=upperconv(llr_upper,llr_lower)
% 
% The likelihood transformation of first-kind
%
% *****PERFORMS IN LOG DOMAIN*****
% llr = (llr1*llr2 +1) / (llr1 + llr2)
%

llr = logdomain_sum(llr1+llr2,0) - logdomain_sum(llr1,llr2);
end
